# Supplementary material for: Language Individuation and Marker Words: Shakespeare and His Maxwell's Demon
Source: PLoS One. 2013 Jun 27;8(6):e66813. doi: 10.1371/journal.pone.0066813 (PMC3694980; doi:10.1371/journal.pone.0066813)
Supplement: File S1 — Complete text corpus dataset (i.e. the frequencies of 55,055 unique words for 168 Shakespearean-era plays). (ZIP) [file pone.0066813.s001.zip]

Archive with 1 entries (1 files):
- 168_plays_all_words.rar
