# Supplementary material for: Language Individuation and Marker Words: Shakespeare and His Maxwell's Demon
Source: PLoS One. 2013 Jun 27;8(6):e66813. doi: 10.1371/journal.pone.0066813 (PMC3694980; doi:10.1371/journal.pone.0066813)
Supplement: File S2 — Reference figure combing Figures 3 – 10 for side-by-side comparison. (ZIP) [file pone.0066813.s002.zip]

Archive with 1 entries (1 files):
- histogram_reference.eps
